# Supplementary material for: Human T Cell Response to Dengue Virus Infection
Source: Front Immunol. 2019 Sep 4;10:2125. doi: 10.3389/fimmu.2019.02125 (PMC6737489; doi:10.3389/fimmu.2019.02125)
Supplement: Supplementary file 1 [file Table_1.XLSX]

## Sheet: 1A
Supplementary Table 1. List of the most immunodominant DENV epitopes restricted for HLA class I and class II. DENV immunodominant epitopes derived from the studies summarized in Table 1 and divided per protein target available in the IEDB (www.IEDB.org). (A) HLA class I restricted epitopes identified in 5 or more positive subjects. (B) HLA class II restricted epitopes identified in 8 or more posi…
Epitope ID	Sequence	Protein	Start-End	Length	Subjects Tested	Subjects Responded
180656	MLIPTAMAF	C	107-115	9	91	9
180613	LPEEQDQNY	E	362-370	9	90	7
150456	MSYSMCTGKF	E	577-586	10	91	10
150578	SPCKIPFEIM	E	611-620	10	90	9
180528	IPFEIMDLEK	E	615-624	10	90	8
180433	EPGQLKLNWF	E	663-672	10	90	8
180453	FGAIYGAAF	E	720-728	9	90	7
180671	MSFRDLGRVM	NS2A	1175-1184	10	91	15
150448	MMATIGIAL	NS2A	1229-1237	9	90	9
167725	AMTTTLSIPHDLMELIDGIS	NS2A	1236-1255	20	20	6
180646	MAVGMVSIL	NS2B	1354-1362	9	90	9
180531	IPMTGPLVAG	NS2B	1371-1380	10	90	11
180750	SPGTSGSPIIDKKGK	NS3	1606-1620	15	25	6
22823	GTSGSPIVDK	NS3	1608-1617	10	17	17
22824	GTSGSPIVDR	NS3	1608-1617	10	22	21
22820	GTSGSPIINR	NS3	1608-1617	10	53	26
22825	GTSGSPIVNR	NS3	1608-1617	10	54	26
22818	GTSGSPIIDK	NS3	1608-1617	10	65	13
22822	GTSGSPIINRK	NS3	1608-1618	11	16	16
22819	GTSGSPIIDKK	NS3	1608-1618	11	16	16
22817	GTSGSPIADKK	NS3	1608-1618	11	16	15
167826	TSGTYVSAIAQAKASQE	NS3	1632-1648	17	20	6
180682	NPEIEDDIF	NS3	1650-1659	9	92	19
180503	HPGAGKTKRY	NS3	1670-1679	10	91	17
150740	YLPAIVREA	NS3	1679-1687	9	7	5
38400	LPAIVREAI	NS3	1680-1688	9	53	6
133501	AIVREAIKR	NS3	1682-1690	9	6	6
26965	ILAPTRVVAAEMEEA	NS3	1696-1710	15	63	7
34918	LAPTRVVAAEME	NS3	1697-1708	12	11	10
180373	APTRVVASEM	NS3	1698-1707	10	87	10
150137	APTRVVAAEM	NS3	1698-1707	10	102	11
180617	LPIRYQTPAI	NS3	1714-1723	10	90	10
180408	DPASIAARGY	NS3	1766-1775	10	92	12
136890	TPPGSRDPF	NS3	1793-1801	9	90	13
180460	FPQSNAPIMD	NS3	1801-1810	10	90	7
180440	EREIPERSWNSGHEW	NS3	1812-1826	15	26	7
150556	RVIDPRRCLK	NS3	1897-1906	10	79	5
180407	DNINTPEGIIPSMFE	NS3	1972-1986	15	26	5
65549	TPEGIIPSM	NS3	1976-1984	9	94	25
65546	TPEGIIPAL	NS3	1976-1984	9	46	6
150643	TPEGIIPALF	NS3	1976-1985	10	93	22
150644	TPEGIIPSMF	NS3	1976-1985	10	96	22
180778	TPEGIIPTLF	NS3	1976-1985	10	91	20
19435	GESRKTFVEL	NS3	2003-2012	10	108	8
180471	GEARKTFVDL	NS3	2003-2012	10	93	5
180472	GEARKTFVEL	NS3	2003-2012	10	93	5
150167	DLMRRGDLPV	NS3	2011-2020	10	7	5
180624	LPVWLAYKVA	NS3	2018-2027	10	91	16
46576	NYADRRWCF	NS3	2032-2040	9	5	5
150538	RPRWLDART	NS3	2068-2076	9	61	6
180640	MALKDFKEF	NS3	2081-2089	9	91	9
180620	LPTFMTQKAR	NS4A	2107-2116	10	90	17
150612	TAEAGGRAY	NS4A	2127-2135	9	90	9
37557	LLLTLLATV	NS4A	2150-2158	9	7	6
133716	TLYAVATTI	NS4B	2284-2292	9	6	5
180794	VATTFVTPM	NS4B	2288-2296	9	91	17
180512	IANQATVLM	NS4B	2313-2321	9	91	17
180802	VPLLAIGCY	NS4B	2336-2344	9	91	14
16757	FLLVAHYAI	NS4B	2357-2365	9	7	5
180601	LILCVTQVLM	NS4B	2419-2428	10	90	6
180387	CEALTLATGPISTLW	NS4B	2436-2450	15	26	5
150579	SPGKFWNTTI	NS4B	2453-2462	10	58	5
180514	IAVSMANIF	NS4B	2462-2470	9	91	9
41093	MANIFRGSY	NS4B	2466-2474	9	91	7
174066	CGGLKNVREVKGLTKGG	NS5	2584-2600	17	6	5
150227	FTMRHKKATY	NS5	2735-2744	10	91	14
180817	WHYDQDHPY	NS5	2784-2792	9	91	12
180814	WAYHGSYET	NS5	2795-2803	9	90	7
32940	KPWDVIPMV	NS5	2822-2830	9	38	6
180411	DTTPFGQQR	NS5	2837-2845	9	114	7
65567	TPFGQQRVF	NS5	2839-2847	9	92	8
180437	EPKEGTKKLM	NS5	2857-2866	10	90	6
180728	RPRLCTREEF	NS5	2882-2891	10	60	8
150655	TPRMCTREEF	NS5	2882-2891	10	97	12
180572	KPRLCTREEF	NS5	2882-2891	10	58	7
180684	NPRLCTREEF	NS5	2882-2891	10	58	6
180571	KPRICTREEF	NS5	2882-2891	10	58	5
180548	KAKGSRAIW	NS5	2959-2967	9	28	5
31747	KLAEAIFKL	NS5	3055-3063	9	51	6
14324	ETACLGKAY	NS5	3242-3250	9	16	5
180667	MPSMKRFRRE	NS5	3375-3384	10	90	9
180504	HPGFTILALF	prM	244-253	10	91	17
180464	FTILALFLAH	prM	247-256	10	91	15
180657	MLVTPSMTM	prM	273-281	9	92	13

## Sheet: 1B
Epitope ID	Sequence	Protein	Start-End	Length	Subjects Tested	Subjects Responded
539866	RPSFNMLKRVRNRVS	C	10-24	15	17	8
539816	QPSFNMLKRARNRVS	C	10-24	15	18	8
195904	RPSFNMLKRARNRVS	C	10-24	15	24	9
539780	PMKLVMAFIAFLRFL	C	43-57	15	30	8
180597	LFMALVAFLRFLTIP	C	46-60	15	39	10
196151	VMAFIAFLRFLAIPP	C	47-61	15	26	9
196134	VLAFITFLRVLSIPP	C	47-61	15	27	8
195744	MALVAFLRFLTIPPT	C	48-62	15	26	12
539083	ALVAFLRFLTIPPTA	C	49-63	15	17	11
195299	FIAFLRFLAIPPTAG	C	50-64	15	17	12
196093	VAFLRFLTIPPTAGI	C	51-65	15	16	10
195468	IAFLRFLAIPPTAGI	C	51-65	15	24	14
195469	IAFLRFLAIPPTAGV	C	51-65	15	20	8
195611	LARWGTFKKSGAIKV	C	66-80	15	20	8
196213	WGTIKKSKAINVLRG	C	69-83	15	28	9
539259	FKKNGAIKVLRGFKK	C	72-86	15	11	9
539495	KNGAIKVLRGFKKEI	C	74-88	15	19	8
539711	NGAIKVLRGFKKEIS	C	75-89	15	30	13
196146	VLRGFKKEISNMLNI	C	80-94	15	30	16
539618	LRGFRKEIGRMLNIL	C	81-95	15	19	9
539617	LRGFKKEISSMLNIM	C	81-95	15	31	8
195326	FRKEIGRMLNILNRR	C	84-98	15	16	8
195556	KEIGRMLNILNRRRR	C	86-100	15	30	10
195557	KEISNMLNIMNRRKR	C	86-100	15	36	11
195246	EISNMLNIMNRRKRT	C	87-101	15	23	8
195489	IGRMLNILNRRRRTA	C	88-102	15	20	11
539343	GRMLNIMNRRRRTAG	C	89-103	15	20	12
195417	GRMLNILNRRRRTAG	C	89-103	15	22	9
539906	SIINRRKRTSLCLMM	C	93-107	15	20	10
196215	WIQKETLVTFKNPHA	E	511-525	15	22	11
195813	NRKELLVTFKNAHAK	E	512-526	15	19	12
119327	RKELLVTFKNAHAKK	E	513-527	15	19	9
539800	QDLLVTFKTAHAKKQ	E	514-528	15	24	9
539464	KETLVTFKNPHAKKQ	E	514-528	15	22	8
195252	ELLVTFKNAHAKKQE	E	515-529	15	20	11
65140	TLVTFKNPHAKKQDV	E	516-530	15	44	8
195684	LNHILLENDIKFTVV	NS1	850-864	15	18	8
195576	KLTIMTGDIKGIMQA	NS1	860-874	15	18	8
195784	NETWKLARASFIEVK	NS1	982-996	15	26	9
167810	RENLLLGVGLAMATTLQLPE	NS2A	1226-1245	20	20	9
539937	STMPLVMAWRTIMAV	NS2A	1284-1298	15	23	9
150433	MAVGMVSILASSLLK	NS2B	1354-1368	15	30	10
195715	LSSLLKNDVPLAGPL	NS2B	1363-1377	15	28	8
195622	LDDGIYRIMQRGLLG	NS3	1493-1507	15	15	9
195420	GTFHTMWHVTRGAVL	NS3	1519-1533	15	20	12
195430	GVFHTMWHVTRGAVL	NS3	1519-1533	15	20	11
195296	FHTMWHVTRGAVLMY	NS3	1521-1535	15	21	15
195297	FHTMWHVTRGAVLTY	NS3	1521-1535	15	14	10
195298	FHTMWHVTRGSVICH	NS3	1521-1535	15	18	12
195295	FHTMWHVTRGAVLMH	NS3	1521-1535	15	15	9
195563	KGKVIGLYGNGVVTK	NS3	1618-1632	15	19	13
195564	KGKVVGLYGNGVVTR	NS3	1618-1632	15	20	13
195243	EGKVVGLYGNGVVTK	NS3	1618-1632	15	19	12
195242	EGKIVGLYGNGVVTT	NS3	1618-1632	15	27	14
195379	GKIVGLYGNGVVTTS	NS3	1619-1633	15	26	12
150544	RRLRTLILAPTRVVA	NS3	1690-1704	15	18	10
195896	RKLRTLILAPTRVVA	NS3	1690-1704	15	25	10
539080	ALRGLPIRYQTPAVK	NS3	1710-1724	15	29	8
195154	ALRGLPIRYQTPAIR	NS3	1710-1724	15	33	8
150617	TFTMRLLSPVRVPNY	NS3	1740-1754	15	20	8
190710	ANCLRKNGKKVIQLS	NS3	1848-1862	15	24	8
539899	SGKKVIQLSRKTFDT	NS3	1854-1868	15	17	14
539714	NGKKVIQLSRKTFDT	NS3	1854-1868	15	17	14
539715	NGKRVIQLSRKTFDT	NS3	1854-1868	15	18	11
31726	KKVIQLSRKTFDSEY	NS3	1856-1870	15	18	9
167758	ILTEIASLPTYLSSRAKL	NS4A	2100-2117	18	20	9
195848	QIMLLILCTSQILLM	NS4B	2415-2429	15	15	9
195617	LCAVQLLLMRTSWAL	NS4B	2421-2435	15	21	8
167769	KKLNQLSRKEFDL	NS5	2508-2520	13	20	8
195923	RWLWGFLSRNKKPRI	NS5	2871-2885	15	20	11
195385	GLHKLGYILRDISKI	NS5	3003-3017	15	23	8
195655	LLATSIFKLTYQNKV	NS5	3055-3069	15	18	9
195499	ILAKAIFKLTYQNKV	NS5	3055-3069	15	25	8
539537	LAKAIFKLTYQNKVV	NS5	3056-3070	15	19	11
195168	AQMWQLMYFHRRDLR	NS5	3251-3265	15	24	11
539599	LMYFHRRDLRLAANA	NS5	3256-3270	15	23	10
539600	LMYFHRRDLRLASNA	NS5	3256-3270	15	27	8
